# Supplementary material for: Prevalence and risk estimates of Cryptosporidium oocysts infection associated with consumption of raw-eaten vegetables in Maiduguri metropolis LGAs, Northeast Nigeria
Source: Sci Rep. 2023 Dec 27;13:23079. doi: 10.1038/s41598-023-49451-0 (PMC10754946; doi:10.1038/s41598-023-49451-0)
Supplement: Supplementary file 1 — Supplementary Information. [file 41598_2023_49451_MOESM1_ESM.xlsx]

## Sheet: Tashan_Bama
Table A: Distribution of Cryptosporidium among Vegetable Sampled in the Study Area, Maiduguri
Sample ID	Location	Vegetable Type	Status
TT001	Tashan Bama	Tomato	Negative
TT002	Tashan Bama	Tomato	Negative
TT003	Tashan Bama	Tomato	Negative
TT004	Tashan Bama	Tomato	Negative
TT005	Tashan Bama	Tomato	Negative
TT006	Tashan Bama	Tomato	Negative
TT007	Tashan Bama	Tomato	Negative
TT008	Tashan Bama	Tomato	Negative
TT009	Tashan Bama	Tomato	Negative
TT010	Tashan Bama	Tomato	Negative
TT011	Tashan Bama	Tomato	Negative
TT012	Tashan Bama	Tomato	Negative
TT013	Tashan Bama	Tomato	Negative
TT014	Tashan Bama	Tomato	Negative
TT015	Tashan Bama	Tomato	Negative
TT016	Tashan Bama	Tomato	Positive
TT017	Tashan Bama	Tomato	Negative
TT018	Tashan Bama	Tomato	Negative
TT019	Tashan Bama	Tomato	Negative
TT020	Tashan Bama	Tomato	Negative
Tcr001	Tashan Bama	Carrot	Negative
Tcr002	Tashan Bama	Carrot	Negative
Tcr003	Tashan Bama	Carrot	Negative
Tcr004	Tashan Bama	Carrot	Negative
Tcr005	Tashan Bama	Carrot	Negative
Tcr006	Tashan Bama	Carrot	Negative
Tcr007	Tashan Bama	Carrot	Negative
Tcr008	Tashan Bama	Carrot	Negative
Tcr009	Tashan Bama	Carrot	Positive
Tcr010	Tashan Bama	Carrot	Negative
Tcr011	Tashan Bama	Carrot	Negative
Tcr012	Tashan Bama	Carrot	Negative
Tcr013	Tashan Bama	Carrot	Negative
Tcr014	Tashan Bama	Carrot	Negative
Tcr015	Tashan Bama	Carrot	Negative
Tcr016	Tashan Bama	Carrot	Negative
Tcr017	Tashan Bama	Carrot	Negative
Tcr018	Tashan Bama	Carrot	Negative
Tcr019	Tashan Bama	Carrot	Negative
Tcr020	Tashan Bama	Carrot	Negative
Tc001	Tashan Bama	cucumber	Negative
Tc002	Tashan Bama	cucumber	Negative
Tc003	Tashan Bama	cucumber	Positive
Tc004	Tashan Bama	cucumber	Negative
Tc005	Tashan Bama	cucumber	Negative
Tc006	Tashan Bama	cucumber	Positive
Tc007	Tashan Bama	cucumber	Negative
Tc008	Tashan Bama	cucumber	Negative
Tc009	Tashan Bama	cucumber	Negative
Tc010	Tashan Bama	cucumber	Negative
Tc011	Tashan Bama	cucumber	Negative
Tc012	Tashan Bama	cucumber	Negative
Tc013	Tashan Bama	cucumber	Negative
Tc014	Tashan Bama	cucumber	Negative
Tc015	Tashan Bama	cucumber	Negative
Tc016	Tashan Bama	cucumber	Negative
Tc017	Tashan Bama	cucumber	Negative
Tc018	Tashan Bama	cucumber	Positive
Tc019	Tashan Bama	cucumber	Negative
Tc020	Tashan Bama	cucumber	Negative
Tge001	Tashan Bama	Garden egg	Negative
Tge002	Tashan Bama	Garden egg	Negative
Tge003	Tashan Bama	Garden egg	Negative
Tge004	Tashan Bama	Garden egg	Negative
Tge005	Tashan Bama	Garden egg	Negative
Tge006	Tashan Bama	Garden egg	Positive
Tge007	Tashan Bama	Garden egg	Negative
Tge008	Tashan Bama	Garden egg	Negative
Tge009	Tashan Bama	Garden egg	Negative
Tge010	Tashan Bama	Garden egg	Negative
Tge011	Tashan Bama	Garden egg	Negative
Tge012	Tashan Bama	Garden egg	Negative
Tge013	Tashan Bama	Garden egg	Negative
Tge014	Tashan Bama	Garden egg	Negative
Tge015	Tashan Bama	Garden egg	Negative
Tge016	Tashan Bama	Garden egg	Negative
Tge017	Tashan Bama	Garden egg	Negative
Tge018	Tashan Bama	Garden egg	Negative
Tge019	Tashan Bama	Garden egg	Negative
Tge020	Tashan Bama	Garden egg	Negative
Tca001	Tashan Bama	Cabbage	Negative
Tca002	Tashan Bama	Cabbage	Negative
Tca003	Tashan Bama	Cabbage	Negative
Tca004	Tashan Bama	Cabbage	Negative
Tca005	Tashan Bama	Cabbage	Positive
Tca006	Tashan Bama	Cabbage	Negative
Tca007	Tashan Bama	Cabbage	Negative
Tca008	Tashan Bama	Cabbage	Negative
Tca009	Tashan Bama	Cabbage	Negative
Tca010	Tashan Bama	Cabbage	Negative
Tca011	Tashan Bama	Cabbage	Negative
Tca012	Tashan Bama	Cabbage	Negative
Tca013	Tashan Bama	Cabbage	Positive
Tca014	Tashan Bama	Cabbage	Negative
Tca015	Tashan Bama	Cabbage	Negative
Tca016	Tashan Bama	Cabbage	Negative
Tca017	Tashan Bama	Cabbage	Negative
Tca018	Tashan Bama	Cabbage	Negative
Tca019	Tashan Bama	Cabbage	Negative
Tca020	Tashan Bama	Cabbage	Negative

## Sheet: 202
Table B: Distribution of Cryptosporidium among Vegetable Sampled in the Study Area, Maiduguri
Sample ID	Location	Vegetable Type	Status
ET001	202	Tomato	Positive
ET002	202	Tomato	Negative
ET003	202	Tomato	Positive
ET004	202	Tomato	Negative
ET005	202	Tomato	Negative
ET006	202	Tomato	Negative
ET007	202	Tomato	Negative
ET008	202	Tomato	Positive
ET009	202	Tomato	Negative
ET010	202	Tomato	Negative
ECr001	202	Carrot	Negative
ECr002	202	Carrot	Negative
ECr003	202	Carrot	Negative
ECr004	202	Carrot	Negative
ECr005	202	Carrot	Negative
ECr006	202	Carrot	Negative
ECr007	202	Carrot	Negative
ECr008	202	Carrot	Negative
ECr009	202	Carrot	Negative
ECr010	202	Carrot	Negative
Ec001	202	cucumber	Negative
Ec002	202	cucumber	Negative
Ec003	202	cucumber	Negative
Ec004	202	cucumber	Negative
Ec005	202	cucumber	Negative
Ec006	202	cucumber	Negative
Ec007	202	cucumber	Negative
Ec008	202	cucumber	Negative
Ec009	202	cucumber	Negative
Ec010	202	cucumber	Negative
EGe001	202	Garden-egg	Negative
EGe002	202	Garden-egg	Negative
EGe003	202	Garden-egg	Negative
EGe004	202	Garden-egg	Negative
EGe005	202	Garden-egg	Negative
EGe006	202	Garden-egg	Negative
EGe007	202	Garden-egg	Negative
EGe008	202	Garden-egg	Negative
EGe009	202	Garden-egg	Negative
EGe010	202	Garden-egg	Negative
Eca001	202	Cabbage	Negative
Eca002	202	Cabbage	Negative
Eca003	202	Cabbage	Negative
Eca004	202	Cabbage	Negative
Eca005	202	Cabbage	Negative
Eca006	202	Cabbage	Negative
Eca007	202	Cabbage	Negative
Eca008	202	Cabbage	Positive
Eca009	202	Cabbage	Negative
Eca010	202	Cabbage	Negative

## Sheet: Unimaid
Table C: Distribution of Cryptosporidium among Vegetable Sampled in the Study Area, Maiduguri
Sample ID	Location	Vegetable Type	Status
UT001	Unimaid_Com	Tomato	Negative
UT002	Unimaid_Com	Tomato	Negative
UT003	Unimaid_Com	Tomato	Negative
UT004	Unimaid_Com	Tomato	Positive
UT005	Unimaid_Com	Tomato	Negative
UT006	Unimaid_Com	Tomato	Negative
UT007	Unimaid_Com	Tomato	Negative
UT008	Unimaid_Com	Tomato	Negative
UT009	Unimaid_Com	Tomato	Negative
UT010	Unimaid_Com	Tomato	Negative
UCr001	Unimaid_Com	Carrot	Negative
UCr002	Unimaid_Com	Carrot	Negative
UCr003	Unimaid_Com	Carrot	Negative
UCr004	Unimaid_Com	Carrot	Negative
UCr005	Unimaid_Com	Carrot	Negative
UCr006	Unimaid_Com	Carrot	Negative
UCr007	Unimaid_Com	Carrot	Negative
UCr008	Unimaid_Com	Carrot	Negative
UCr009	Unimaid_Com	Carrot	Negative
UCr010	Unimaid_Com	Carrot	Negative
Uc001	Unimaid_Com	cucumber	Negative
Uc002	Unimaid_Com	cucumber	Negative
Uc003	Unimaid_Com	cucumber	Negative
Uc004	Unimaid_Com	cucumber	Negative
Uc005	Unimaid_Com	cucumber	Negative
Uc006	Unimaid_Com	cucumber	Negative
Uc007	Unimaid_Com	cucumber	Positive
Uc008	Unimaid_Com	cucumber	Negative
Uc009	Unimaid_Com	cucumber	Negative
Uc010	Unimaid_Com	cucumber	Negative
UGe001	Unimaid_Com	Garden-egg	Negative
UGe002	Unimaid_Com	Garden-egg	Negative
UGe003	Unimaid_Com	Garden-egg	Negative
UGe004	Unimaid_Com	Garden-egg	Negative
UGe005	Unimaid_Com	Garden-egg	Negative
UGe006	Unimaid_Com	Garden-egg	Negative
UGe007	Unimaid_Com	Garden-egg	Negative
UGe008	Unimaid_Com	Garden-egg	Negative
UGe009	Unimaid_Com	Garden-egg	Negative
UGe010	Unimaid_Com	Garden-egg	Negative
Uca001	Unimaid_Com	Cabbage	Negative
Uca002	Unimaid_Com	Cabbage	Positive
Uca003	Unimaid_Com	Cabbage	Negative
Uca004	Unimaid_Com	Cabbage	Negative
Uca005	Unimaid_Com	Cabbage	Negative
Uca006	Unimaid_Com	Cabbage	Negative
Uca007	Unimaid_Com	Cabbage	Negative
Uca008	Unimaid_Com	Cabbage	Negative
Uca009	Unimaid_Com	Cabbage	Negative
Uca010	Unimaid_Com	Cabbage	Negative

## Sheet: Monday_Market
Table D: Distribution of Cryptosporidium among Vegetable Sampled in the Study Area, Maiduguri
Sample ID	Location	Vegetable Type	Status
MT001	Monday_Market	Tomato	Negative
MT002	Monday_Market	Tomato	Negative
MT003	Monday_Market	Tomato	Positive
MT004	Monday_Market	Tomato	Negative
MT005	Monday_Market	Tomato	Negative
MT006	Monday_Market	Tomato	Negative
MT007	Monday_Market	Tomato	Positive
MT008	Monday_Market	Tomato	Negative
MT009	Monday_Market	Tomato	Negative
MT010	Monday_Market	Tomato	Negative
MT011	Monday_Market	Tomato	Negative
MT012	Monday_Market	Tomato	Negative
MT013	Monday_Market	Tomato	Negative
MT014	Monday_Market	Tomato	Negative
MT015	Monday_Market	Tomato	Negative
MT016	Monday_Market	Tomato	Negative
MT017	Monday_Market	Tomato	Negative
MT018	Monday_Market	Tomato	Negative
MT019	Monday_Market	Tomato	Negative
MT020	Monday_Market	Tomato	Negative
MCr001	Monday_Market	Carrot	Negative
MCr002	Monday_Market	Carrot	Negative
MCr003	Monday_Market	Carrot	Negative
MCr004	Monday_Market	Carrot	Negative
MCr005	Monday_Market	Carrot	Negative
MCr006	Monday_Market	Carrot	Negative
MCr007	Monday_Market	Carrot	Negative
MCr008	Monday_Market	Carrot	Negative
MCr009	Monday_Market	Carrot	Negative
MCr010	Monday_Market	Carrot	Negative
MCr011	Monday_Market	Carrot	Negative
MCr012	Monday_Market	Carrot	Negative
MCr013	Monday_Market	Carrot	Negative
MCr014	Monday_Market	Carrot	Negative
MCr015	Monday_Market	Carrot	Negative
MCr016	Monday_Market	Carrot	Negative
MCr017	Monday_Market	Carrot	Negative
MCr018	Monday_Market	Carrot	Negative
MCr019	Monday_Market	Carrot	Negative
MCr020	Monday_Market	Carrot	Negative
MC001	Monday_Market	cucumber	Negative
MC002	Monday_Market	cucumber	Negative
MC003	Monday_Market	cucumber	Positive
MC004	Monday_Market	cucumber	Negative
MC005	Monday_Market	cucumber	Negative
MC006	Monday_Market	cucumber	Negative
MC007	Monday_Market	cucumber	Negative
MC008	Monday_Market	cucumber	Negative
MC009	Monday_Market	cucumber	Negative
MC010	Monday_Market	cucumber	Negative
MC011	Monday_Market	cucumber	Negative
MC012	Monday_Market	cucumber	Negative
MC013	Monday_Market	cucumber	Negative
MC014	Monday_Market	cucumber	Negative
MC015	Monday_Market	cucumber	Negative
MC016	Monday_Market	cucumber	Negative
MC017	Monday_Market	cucumber	Negative
MC018	Monday_Market	cucumber	Negative
MC019	Monday_Market	cucumber	Negative
MC020	Monday_Market	cucumber	Negative
MGe001	Monday_Market	Garden egg	Negative
MGe002	Monday_Market	Garden egg	Negative
MGe003	Monday_Market	Garden egg	Negative
MGe004	Monday_Market	Garden egg	Negative
MGe005	Monday_Market	Garden egg	Negative
MGe006	Monday_Market	Garden egg	Negative
MGe007	Monday_Market	Garden egg	Negative
MGe008	Monday_Market	Garden egg	Negative
MGe009	Monday_Market	Garden egg	Negative
MGe010	Monday_Market	Garden egg	Negative
MGe011	Monday_Market	Garden egg	Negative
MGe012	Monday_Market	Garden egg	Negative
MGe013	Monday_Market	Garden egg	Negative
MGe014	Monday_Market	Garden egg	Negative
MGe015	Monday_Market	Garden egg	Negative
MGe016	Monday_Market	Garden egg	Negative
MGe017	Monday_Market	Garden egg	Negative
MGe018	Monday_Market	Garden egg	Negative
MGe019	Monday_Market	Garden egg	Negative
MGe020	Monday_Market	Garden egg	Negative
Mca001	Monday_Market	Cabbage	Negative
Mca002	Monday_Market	Cabbage	Negative
Mca003	Monday_Market	Cabbage	Negative
Mca004	Monday_Market	Cabbage	Negative
Mca005	Monday_Market	Cabbage	Negative
Mca006	Monday_Market	Cabbage	Negative
Mca007	Monday_Market	Cabbage	Positive
Mca008	Monday_Market	Cabbage	Negative
Mca009	Monday_Market	Cabbage	Negative
Mca010	Monday_Market	Cabbage	Positive
Mca011	Monday_Market	Cabbage	Negative
Mca012	Monday_Market	Cabbage	Positive
Mca013	Monday_Market	Cabbage	Negative
Mca014	Monday_Market	Cabbage	Negative
Mca015	Monday_Market	Cabbage	Negative
Mca016	Monday_Market	Cabbage	Negative
Mca017	Monday_Market	Cabbage	Negative
Mca018	Monday_Market	Cabbage	Negative
Mca019	Monday_Market	Cabbage	Negative
Mca020	Monday_Market	Cabbage	Negative

## Sheet: Gomboru
Table E: Distribution of Cryptosporidium among Vegetable Sampled in the Study Area, Maiduguri
Sample ID	Location	Vegetable Type	Status
GT001	Gomboru_market	Tomato	Negative
GT002	Gomboru_market	Tomato	Negative
GT003	Gomboru_market	Tomato	Positive
GT004	Gomboru_market	Tomato	Negative
GT005	Gomboru_market	Tomato	Negative
GT006	Gomboru_market	Tomato	Negative
GT007	Gomboru_market	Tomato	Negative
GT008	Gomboru_market	Tomato	Negative
GT009	Gomboru_market	Tomato	Negative
GT010	Gomboru_market	Tomato	Negative
GT011	Gomboru_market	Tomato	Negative
GT012	Gomboru_market	Tomato	Positive
GT013	Gomboru_market	Tomato	Negative
GT014	Gomboru_market	Tomato	Negative
GT015	Gomboru_market	Tomato	Negative
GT016	Gomboru_market	Tomato	Negative
GT017	Gomboru_market	Tomato	Negative
GT018	Gomboru_market	Tomato	Negative
GT019	Gomboru_market	Tomato	Negative
GT020	Gomboru_market	Tomato	Negative
GCr001	Gomboru_market	Carrot	Negative
GCr002	Gomboru_market	Carrot	Negative
GCr003	Gomboru_market	Carrot	Negative
GCr004	Gomboru_market	Carrot	Negative
GCr005	Gomboru_market	Carrot	Negative
GCr006	Gomboru_market	Carrot	Negative
GCr007	Gomboru_market	Carrot	Negative
GCr008	Gomboru_market	Carrot	Negative
GCr009	Gomboru_market	Carrot	Negative
GCr010	Gomboru_market	Carrot	Negative
GCr011	Gomboru_market	Carrot	Negative
GCr012	Gomboru_market	Carrot	Negative
GCr013	Gomboru_market	Carrot	Positive
GCr014	Gomboru_market	Carrot	Negative
GCr015	Gomboru_market	Carrot	Negative
GCr016	Gomboru_market	Carrot	Negative
GCr017	Gomboru_market	Carrot	Negative
GCr018	Gomboru_market	Carrot	Negative
GCr019	Gomboru_market	Carrot	Negative
GCr020	Gomboru_market	Carrot	Negative
GC001	Gomboru_market	cucumber	Negative
GC002	Gomboru_market	cucumber	Positive
GC003	Gomboru_market	cucumber	Negative
GC004	Gomboru_market	cucumber	Negative
GC005	Gomboru_market	cucumber	Negative
GC006	Gomboru_market	cucumber	Negative
GC007	Gomboru_market	cucumber	Negative
GC008	Gomboru_market	cucumber	Negative
GC009	Gomboru_market	cucumber	Negative
GC010	Gomboru_market	cucumber	Negative
GC011	Gomboru_market	cucumber	Negative
GC012	Gomboru_market	cucumber	Negative
GC013	Gomboru_market	cucumber	Negative
GC014	Gomboru_market	cucumber	Negative
GC015	Gomboru_market	cucumber	Negative
GC016	Gomboru_market	cucumber	Negative
GC017	Gomboru_market	cucumber	Negative
GC018	Gomboru_market	cucumber	Negative
GC019	Gomboru_market	cucumber	Negative
GC020	Gomboru_market	cucumber	Negative
GGe001	Gomboru_market	Garden egg	Negative
GGe002	Gomboru_market	Garden egg	Negative
GGe003	Gomboru_market	Garden egg	Negative
GGe004	Gomboru_market	Garden egg	Negative
GGe005	Gomboru_market	Garden egg	Negative
GGe006	Gomboru_market	Garden egg	Negative
GGe007	Gomboru_market	Garden egg	Negative
GGe008	Gomboru_market	Garden egg	Negative
GGe009	Gomboru_market	Garden egg	Negative
GGe010	Gomboru_market	Garden egg	Negative
GGe011	Gomboru_market	Garden egg	Negative
GGe012	Gomboru_market	Garden egg	Negative
GGe013	Gomboru_market	Garden egg	Negative
GGe014	Gomboru_market	Garden egg	Negative
GGe015	Gomboru_market	Garden egg	Negative
GGe016	Gomboru_market	Garden egg	Negative
GGe017	Gomboru_market	Garden egg	Negative
GGe018	Gomboru_market	Garden egg	Negative
GGe019	Gomboru_market	Garden egg	Negative
GGe020	Gomboru_market	Garden egg	Negative
Gca001	Gomboru_market	Cabbage	Negative
Gca002	Gomboru_market	Cabbage	Negative
Gca003	Gomboru_market	Cabbage	Positive
Gca004	Gomboru_market	Cabbage	Negative
Gca005	Gomboru_market	Cabbage	Negative
Gca006	Gomboru_market	Cabbage	Negative
Gca007	Gomboru_market	Cabbage	Positive
Gca008	Gomboru_market	Cabbage	Negative
Gca009	Gomboru_market	Cabbage	Negative
Gca010	Gomboru_market	Cabbage	Negative
Gca011	Gomboru_market	Cabbage	Negative
Gca012	Gomboru_market	Cabbage	Negative
Gca013	Gomboru_market	Cabbage	Positive
Gca014	Gomboru_market	Cabbage	Negative
Gca015	Gomboru_market	Cabbage	Negative
Gca016	Gomboru_market	Cabbage	Negative
Gca017	Gomboru_market	Cabbage	Negative
Gca018	Gomboru_market	Cabbage	Negative
Gca019	Gomboru_market	Cabbage	Negative
Gca020	Gomboru_market	Cabbage	Negative

## Sheet: Sample_size_Veg.
Table F: Sample Distribution for each Vegetable Sampled in the Study Area, Maiduguri
Location	(All)
Row Labels	Count of Vegetable Type
Cabbage	80
Carrot	80
cucumber	80
Garden egg	60
Garden-egg	20
Tomato	80
Grand Total	400

## Sheet: CHARTS
Table G: Distribution of Cryptosporidium oocyst in different Locations in Maiduguri Metropolis
Count of Status	Column Labels
Row Labels	Negative	Positive	Grand Total						Figure A: Distribution of Cryptosporidium oocyst in different Locations in Maiduguri Metropolis
202	46	4	50
Gomboru_market	93	7	100
Monday_Market	94	6	100
Tashan Bama	92	8	100
Unimaid_Com	47	3	50
Grand Total	372	28	400

## Sheet: Veg_Results
Table H: Distribution of Cryptosporidium oocyst in different Vegetable Types in Maiduguri Metropolis
Count of Vegetable Type	Column Labels
Row Labels	Cabbage	Carrot	cucumber	Garden egg	Garden-egg	Tomato	Grand Total
Negative	70	78	74	59	20	71	372
Positive	10	2	6	1		9	28
Grand Total	80	80	80	60	20	80	400

## Sheet: Distrib_Veg
Table I: Sample Distribution of Cryptosporidium oocyst in Vegetable Types Sampled Maiduguri Metropolis
Count of Status	Column Labels
Row Labels	Negative	Positive	Grand Total
Cabbage	70	10	80							Figure B: Distribution of Cryptosporidium oocyst in different Vegetable Type in Maiduguri Metropolis
Carrot	78	2	80
cucumber	74	6	80
Garden egg	59	1	60
Garden-egg	20		20
Tomato	71	9	80
Grand Total	372	28	400

## Sheet: Pooled_Results
Table J: Overall Distribution of Cryptosporidium among Vegetable Sampled in different Locations in Maiduguri Metropolis
Sample ID	Location	Vegetable Type	Status
TT001	Tashan Bama	Tomato	Negative
TT002	Tashan Bama	Tomato	Negative
TT003	Tashan Bama	Tomato	Negative
TT004	Tashan Bama	Tomato	Negative
TT005	Tashan Bama	Tomato	Negative
TT006	Tashan Bama	Tomato	Negative
TT007	Tashan Bama	Tomato	Negative
TT008	Tashan Bama	Tomato	Negative
TT009	Tashan Bama	Tomato	Negative
TT010	Tashan Bama	Tomato	Negative
TT011	Tashan Bama	Tomato	Negative
TT012	Tashan Bama	Tomato	Negative
TT013	Tashan Bama	Tomato	Negative
TT014	Tashan Bama	Tomato	Negative
TT015	Tashan Bama	Tomato	Negative
TT016	Tashan Bama	Tomato	Positive
TT017	Tashan Bama	Tomato	Negative
TT018	Tashan Bama	Tomato	Negative
TT019	Tashan Bama	Tomato	Negative
TT020	Tashan Bama	Tomato	Negative
Tcr001	Tashan Bama	Carrot	Negative
Tcr002	Tashan Bama	Carrot	Negative
Tcr003	Tashan Bama	Carrot	Negative
Tcr004	Tashan Bama	Carrot	Negative
Tcr005	Tashan Bama	Carrot	Negative
Tcr006	Tashan Bama	Carrot	Negative
Tcr007	Tashan Bama	Carrot	Negative
Tcr008	Tashan Bama	Carrot	Negative
Tcr009	Tashan Bama	Carrot	Positive
Tcr010	Tashan Bama	Carrot	Negative
Tcr011	Tashan Bama	Carrot	Negative
Tcr012	Tashan Bama	Carrot	Negative
Tcr013	Tashan Bama	Carrot	Negative
Tcr014	Tashan Bama	Carrot	Negative
Tcr015	Tashan Bama	Carrot	Negative
Tcr016	Tashan Bama	Carrot	Negative
Tcr017	Tashan Bama	Carrot	Negative
Tcr018	Tashan Bama	Carrot	Negative
Tcr019	Tashan Bama	Carrot	Negative
Tcr020	Tashan Bama	Carrot	Negative
Tc001	Tashan Bama	cucumber	Negative
Tc002	Tashan Bama	cucumber	Negative
Tc003	Tashan Bama	cucumber	Positive
Tc004	Tashan Bama	cucumber	Negative
Tc005	Tashan Bama	cucumber	Negative
Tc006	Tashan Bama	cucumber	Positive
Tc007	Tashan Bama	cucumber	Negative
Tc008	Tashan Bama	cucumber	Negative
Tc009	Tashan Bama	cucumber	Negative
Tc010	Tashan Bama	cucumber	Negative
Tc011	Tashan Bama	cucumber	Negative
Tc012	Tashan Bama	cucumber	Negative
Tc013	Tashan Bama	cucumber	Negative
Tc014	Tashan Bama	cucumber	Negative
Tc015	Tashan Bama	cucumber	Negative
Tc016	Tashan Bama	cucumber	Negative
Tc017	Tashan Bama	cucumber	Negative
Tc018	Tashan Bama	cucumber	Positive
Tc019	Tashan Bama	cucumber	Negative
Tc020	Tashan Bama	cucumber	Negative
Tge001	Tashan Bama	Garden egg	Negative
Tge002	Tashan Bama	Garden egg	Negative
Tge003	Tashan Bama	Garden egg	Negative
Tge004	Tashan Bama	Garden egg	Negative
Tge005	Tashan Bama	Garden egg	Negative
Tge006	Tashan Bama	Garden egg	Positive
Tge007	Tashan Bama	Garden egg	Negative
Tge008	Tashan Bama	Garden egg	Negative
Tge009	Tashan Bama	Garden egg	Negative
Tge010	Tashan Bama	Garden egg	Negative
Tge011	Tashan Bama	Garden egg	Negative
Tge012	Tashan Bama	Garden egg	Negative
Tge013	Tashan Bama	Garden egg	Negative
Tge014	Tashan Bama	Garden egg	Negative
Tge015	Tashan Bama	Garden egg	Negative
Tge016	Tashan Bama	Garden egg	Negative
Tge017	Tashan Bama	Garden egg	Negative
Tge018	Tashan Bama	Garden egg	Negative
Tge019	Tashan Bama	Garden egg	Negative
Tge020	Tashan Bama	Garden egg	Negative
Tca001	Tashan Bama	Cabbage	Negative
Tca002	Tashan Bama	Cabbage	Negative
Tca003	Tashan Bama	Cabbage	Negative
Tca004	Tashan Bama	Cabbage	Negative
Tca005	Tashan Bama	Cabbage	Positive
Tca006	Tashan Bama	Cabbage	Negative
Tca007	Tashan Bama	Cabbage	Negative
Tca008	Tashan Bama	Cabbage	Negative
Tca009	Tashan Bama	Cabbage	Negative
Tca010	Tashan Bama	Cabbage	Negative
Tca011	Tashan Bama	Cabbage	Negative
Tca012	Tashan Bama	Cabbage	Negative
Tca013	Tashan Bama	Cabbage	Positive
Tca014	Tashan Bama	Cabbage	Negative
Tca015	Tashan Bama	Cabbage	Negative
Tca016	Tashan Bama	Cabbage	Negative
Tca017	Tashan Bama	Cabbage	Negative
Tca018	Tashan Bama	Cabbage	Negative
Tca019	Tashan Bama	Cabbage	Negative
Tca020	Tashan Bama	Cabbage	Negative
ET001	202	Tomato	Positive
ET002	202	Tomato	Negative
ET003	202	Tomato	Positive
ET004	202	Tomato	Negative
ET005	202	Tomato	Negative
ET006	202	Tomato	Negative
ET007	202	Tomato	Negative
ET008	202	Tomato	Positive
ET009	202	Tomato	Negative
ET010	202	Tomato	Negative
ECr001	202	Carrot	Negative
ECr002	202	Carrot	Negative
ECr003	202	Carrot	Negative
ECr004	202	Carrot	Negative
ECr005	202	Carrot	Negative
ECr006	202	Carrot	Negative
ECr007	202	Carrot	Negative
ECr008	202	Carrot	Negative
ECr009	202	Carrot	Negative
ECr010	202	Carrot	Negative
Ec001	202	cucumber	Negative
Ec002	202	cucumber	Negative
Ec003	202	cucumber	Negative
Ec004	202	cucumber	Negative
Ec005	202	cucumber	Negative
Ec006	202	cucumber	Negative
Ec007	202	cucumber	Negative
Ec008	202	cucumber	Negative
Ec009	202	cucumber	Negative
Ec010	202	cucumber	Negative
EGe001	202	Garden-egg	Negative
EGe002	202	Garden-egg	Negative
EGe003	202	Garden-egg	Negative
EGe004	202	Garden-egg	Negative
EGe005	202	Garden-egg	Negative
EGe006	202	Garden-egg	Negative
EGe007	202	Garden-egg	Negative
EGe008	202	Garden-egg	Negative
EGe009	202	Garden-egg	Negative
EGe010	202	Garden-egg	Negative
Eca001	202	Cabbage	Negative
Eca002	202	Cabbage	Negative
Eca003	202	Cabbage	Negative
Eca004	202	Cabbage	Negative
Eca005	202	Cabbage	Negative
Eca006	202	Cabbage	Negative
Eca007	202	Cabbage	Negative
Eca008	202	Cabbage	Positive
Eca009	202	Cabbage	Negative
Eca010	202	Cabbage	Negative
UT001	Unimaid_Com	Tomato	Negative
UT002	Unimaid_Com	Tomato	Negative
UT003	Unimaid_Com	Tomato	Negative
UT004	Unimaid_Com	Tomato	Positive
UT005	Unimaid_Com	Tomato	Negative
UT006	Unimaid_Com	Tomato	Negative
UT007	Unimaid_Com	Tomato	Negative
UT008	Unimaid_Com	Tomato	Negative
UT009	Unimaid_Com	Tomato	Negative
UT010	Unimaid_Com	Tomato	Negative
UCr001	Unimaid_Com	Carrot	Negative
UCr002	Unimaid_Com	Carrot	Negative
UCr003	Unimaid_Com	Carrot	Negative
UCr004	Unimaid_Com	Carrot	Negative
UCr005	Unimaid_Com	Carrot	Negative
UCr006	Unimaid_Com	Carrot	Negative
UCr007	Unimaid_Com	Carrot	Negative
UCr008	Unimaid_Com	Carrot	Negative
UCr009	Unimaid_Com	Carrot	Negative
UCr010	Unimaid_Com	Carrot	Negative
Uc001	Unimaid_Com	cucumber	Negative
Uc002	Unimaid_Com	cucumber	Negative
Uc003	Unimaid_Com	cucumber	Negative
Uc004	Unimaid_Com	cucumber	Negative
Uc005	Unimaid_Com	cucumber	Negative
Uc006	Unimaid_Com	cucumber	Negative
Uc007	Unimaid_Com	cucumber	Positive
Uc008	Unimaid_Com	cucumber	Negative
Uc009	Unimaid_Com	cucumber	Negative
Uc010	Unimaid_Com	cucumber	Negative
UGe001	Unimaid_Com	Garden-egg	Negative
UGe002	Unimaid_Com	Garden-egg	Negative
UGe003	Unimaid_Com	Garden-egg	Negative
UGe004	Unimaid_Com	Garden-egg	Negative
UGe005	Unimaid_Com	Garden-egg	Negative
UGe006	Unimaid_Com	Garden-egg	Negative
UGe007	Unimaid_Com	Garden-egg	Negative
UGe008	Unimaid_Com	Garden-egg	Negative
UGe009	Unimaid_Com	Garden-egg	Negative
UGe010	Unimaid_Com	Garden-egg	Negative
Uca001	Unimaid_Com	Cabbage	Negative
Uca002	Unimaid_Com	Cabbage	Positive
Uca003	Unimaid_Com	Cabbage	Negative
Uca004	Unimaid_Com	Cabbage	Negative
Uca005	Unimaid_Com	Cabbage	Negative
Uca006	Unimaid_Com	Cabbage	Negative
Uca007	Unimaid_Com	Cabbage	Negative
Uca008	Unimaid_Com	Cabbage	Negative
Uca009	Unimaid_Com	Cabbage	Negative
Uca010	Unimaid_Com	Cabbage	Negative
MT001	Monday_Market	Tomato	Negative
MT002	Monday_Market	Tomato	Negative
MT003	Monday_Market	Tomato	Positive
MT004	Monday_Market	Tomato	Negative
MT005	Monday_Market	Tomato	Negative
MT006	Monday_Market	Tomato	Negative
MT007	Monday_Market	Tomato	Positive
MT008	Monday_Market	Tomato	Negative
MT009	Monday_Market	Tomato	Negative
MT010	Monday_Market	Tomato	Negative
MT011	Monday_Market	Tomato	Negative
MT012	Monday_Market	Tomato	Negative
MT013	Monday_Market	Tomato	Negative
MT014	Monday_Market	Tomato	Negative
MT015	Monday_Market	Tomato	Negative
MT016	Monday_Market	Tomato	Negative
MT017	Monday_Market	Tomato	Negative
MT018	Monday_Market	Tomato	Negative
MT019	Monday_Market	Tomato	Negative
MT020	Monday_Market	Tomato	Negative
MCr001	Monday_Market	Carrot	Negative
MCr002	Monday_Market	Carrot	Negative
MCr003	Monday_Market	Carrot	Negative
MCr004	Monday_Market	Carrot	Negative
MCr005	Monday_Market	Carrot	Negative
MCr006	Monday_Market	Carrot	Negative
MCr007	Monday_Market	Carrot	Negative
MCr008	Monday_Market	Carrot	Negative
MCr009	Monday_Market	Carrot	Negative
MCr010	Monday_Market	Carrot	Negative
MCr011	Monday_Market	Carrot	Negative
MCr012	Monday_Market	Carrot	Negative
MCr013	Monday_Market	Carrot	Negative
MCr014	Monday_Market	Carrot	Negative
MCr015	Monday_Market	Carrot	Negative
MCr016	Monday_Market	Carrot	Negative
MCr017	Monday_Market	Carrot	Negative
MCr018	Monday_Market	Carrot	Negative
MCr019	Monday_Market	Carrot	Negative
MCr020	Monday_Market	Carrot	Negative
MC001	Monday_Market	cucumber	Negative
MC002	Monday_Market	cucumber	Negative
MC003	Monday_Market	cucumber	Positive
MC004	Monday_Market	cucumber	Negative
MC005	Monday_Market	cucumber	Negative
MC006	Monday_Market	cucumber	Negative
MC007	Monday_Market	cucumber	Negative
MC008	Monday_Market	cucumber	Negative
MC009	Monday_Market	cucumber	Negative
MC010	Monday_Market	cucumber	Negative
MC011	Monday_Market	cucumber	Negative
MC012	Monday_Market	cucumber	Negative
MC013	Monday_Market	cucumber	Negative
MC014	Monday_Market	cucumber	Negative
MC015	Monday_Market	cucumber	Negative
MC016	Monday_Market	cucumber	Negative
MC017	Monday_Market	cucumber	Negative
MC018	Monday_Market	cucumber	Negative
MC019	Monday_Market	cucumber	Negative
MC020	Monday_Market	cucumber	Negative
MGe001	Monday_Market	Garden egg	Negative
MGe002	Monday_Market	Garden egg	Negative
MGe003	Monday_Market	Garden egg	Negative
MGe004	Monday_Market	Garden egg	Negative
MGe005	Monday_Market	Garden egg	Negative
MGe006	Monday_Market	Garden egg	Negative
MGe007	Monday_Market	Garden egg	Negative
MGe008	Monday_Market	Garden egg	Negative
MGe009	Monday_Market	Garden egg	Negative
MGe010	Monday_Market	Garden egg	Negative
MGe011	Monday_Market	Garden egg	Negative
MGe012	Monday_Market	Garden egg	Negative
MGe013	Monday_Market	Garden egg	Negative
MGe014	Monday_Market	Garden egg	Negative
MGe015	Monday_Market	Garden egg	Negative
MGe016	Monday_Market	Garden egg	Negative
MGe017	Monday_Market	Garden egg	Negative
MGe018	Monday_Market	Garden egg	Negative
MGe019	Monday_Market	Garden egg	Negative
MGe020	Monday_Market	Garden egg	Negative
Mca001	Monday_Market	Cabbage	Negative
Mca002	Monday_Market	Cabbage	Negative
Mca003	Monday_Market	Cabbage	Negative
Mca004	Monday_Market	Cabbage	Negative
Mca005	Monday_Market	Cabbage	Negative
Mca006	Monday_Market	Cabbage	Negative
Mca007	Monday_Market	Cabbage	Positive
Mca008	Monday_Market	Cabbage	Negative
Mca009	Monday_Market	Cabbage	Negative
Mca010	Monday_Market	Cabbage	Positive
Mca011	Monday_Market	Cabbage	Negative
Mca012	Monday_Market	Cabbage	Positive
Mca013	Monday_Market	Cabbage	Negative
Mca014	Monday_Market	Cabbage	Negative
Mca015	Monday_Market	Cabbage	Negative
Mca016	Monday_Market	Cabbage	Negative
Mca017	Monday_Market	Cabbage	Negative
Mca018	Monday_Market	Cabbage	Negative
Mca019	Monday_Market	Cabbage	Negative
Mca020	Monday_Market	Cabbage	Negative
GT001	Gomboru_market	Tomato	Negative
GT002	Gomboru_market	Tomato	Negative
GT003	Gomboru_market	Tomato	Positive
GT004	Gomboru_market	Tomato	Negative
GT005	Gomboru_market	Tomato	Negative
GT006	Gomboru_market	Tomato	Negative
GT007	Gomboru_market	Tomato	Negative
GT008	Gomboru_market	Tomato	Negative
GT009	Gomboru_market	Tomato	Negative
GT010	Gomboru_market	Tomato	Negative
GT011	Gomboru_market	Tomato	Negative
GT012	Gomboru_market	Tomato	Positive
GT013	Gomboru_market	Tomato	Negative
GT014	Gomboru_market	Tomato	Negative
GT015	Gomboru_market	Tomato	Negative
GT016	Gomboru_market	Tomato	Negative
GT017	Gomboru_market	Tomato	Negative
GT018	Gomboru_market	Tomato	Negative
GT019	Gomboru_market	Tomato	Negative
GT020	Gomboru_market	Tomato	Negative
GCr001	Gomboru_market	Carrot	Negative
GCr002	Gomboru_market	Carrot	Negative
GCr003	Gomboru_market	Carrot	Negative
GCr004	Gomboru_market	Carrot	Negative
GCr005	Gomboru_market	Carrot	Negative
GCr006	Gomboru_market	Carrot	Negative
GCr007	Gomboru_market	Carrot	Negative
GCr008	Gomboru_market	Carrot	Negative
GCr009	Gomboru_market	Carrot	Negative
GCr010	Gomboru_market	Carrot	Negative
GCr011	Gomboru_market	Carrot	Negative
GCr012	Gomboru_market	Carrot	Negative
GCr013	Gomboru_market	Carrot	Positive
GCr014	Gomboru_market	Carrot	Negative
GCr015	Gomboru_market	Carrot	Negative
GCr016	Gomboru_market	Carrot	Negative
GCr017	Gomboru_market	Carrot	Negative
GCr018	Gomboru_market	Carrot	Negative
GCr019	Gomboru_market	Carrot	Negative
GCr020	Gomboru_market	Carrot	Negative
GC001	Gomboru_market	cucumber	Negative
GC002	Gomboru_market	cucumber	Positive
GC003	Gomboru_market	cucumber	Negative
GC004	Gomboru_market	cucumber	Negative
GC005	Gomboru_market	cucumber	Negative
GC006	Gomboru_market	cucumber	Negative
GC007	Gomboru_market	cucumber	Negative
GC008	Gomboru_market	cucumber	Negative
GC009	Gomboru_market	cucumber	Negative
GC010	Gomboru_market	cucumber	Negative
GC011	Gomboru_market	cucumber	Negative
GC012	Gomboru_market	cucumber	Negative
GC013	Gomboru_market	cucumber	Negative
GC014	Gomboru_market	cucumber	Negative
GC015	Gomboru_market	cucumber	Negative
GC016	Gomboru_market	cucumber	Negative
GC017	Gomboru_market	cucumber	Negative
GC018	Gomboru_market	cucumber	Negative
GC019	Gomboru_market	cucumber	Negative
GC020	Gomboru_market	cucumber	Negative
GGe001	Gomboru_market	Garden egg	Negative
GGe002	Gomboru_market	Garden egg	Negative
GGe003	Gomboru_market	Garden egg	Negative
GGe004	Gomboru_market	Garden egg	Negative
GGe005	Gomboru_market	Garden egg	Negative
GGe006	Gomboru_market	Garden egg	Negative
GGe007	Gomboru_market	Garden egg	Negative
GGe008	Gomboru_market	Garden egg	Negative
GGe009	Gomboru_market	Garden egg	Negative
GGe010	Gomboru_market	Garden egg	Negative
GGe011	Gomboru_market	Garden egg	Negative
GGe012	Gomboru_market	Garden egg	Negative
GGe013	Gomboru_market	Garden egg	Negative
GGe014	Gomboru_market	Garden egg	Negative
GGe015	Gomboru_market	Garden egg	Negative
GGe016	Gomboru_market	Garden egg	Negative
GGe017	Gomboru_market	Garden egg	Negative
GGe018	Gomboru_market	Garden egg	Negative
GGe019	Gomboru_market	Garden egg	Negative
GGe020	Gomboru_market	Garden egg	Negative
Gca001	Gomboru_market	Cabbage	Negative
Gca002	Gomboru_market	Cabbage	Negative
Gca003	Gomboru_market	Cabbage	Positive
Gca004	Gomboru_market	Cabbage	Negative
Gca005	Gomboru_market	Cabbage	Negative
Gca006	Gomboru_market	Cabbage	Negative
Gca007	Gomboru_market	Cabbage	Positive
Gca008	Gomboru_market	Cabbage	Negative
Gca009	Gomboru_market	Cabbage	Negative
Gca010	Gomboru_market	Cabbage	Negative
Gca011	Gomboru_market	Cabbage	Negative
Gca012	Gomboru_market	Cabbage	Negative
Gca013	Gomboru_market	Cabbage	Positive
Gca014	Gomboru_market	Cabbage	Negative
Gca015	Gomboru_market	Cabbage	Negative
Gca016	Gomboru_market	Cabbage	Negative
Gca017	Gomboru_market	Cabbage	Negative
Gca018	Gomboru_market	Cabbage	Negative
Gca019	Gomboru_market	Cabbage	Negative
Gca020	Gomboru_market	Cabbage	Negative
